# Supplementary material for: Self-Reflected Well-Being via a Smartphone App in Clinical Medical Students: Feasibility Study
Source: JMIR Med Educ. 2018 Mar 7;4(1):e7. doi: 10.2196/mededu.9128 (PMC5863013; doi:10.2196/mededu.9128)
Supplement: Multimedia Appendix 1 [file mededu_v4i1e7_app1.xlsx]

## Sheet: Sheet1
Multimedia Appendix 1: Demographic and situational predictors of well-being scores.
Predictor		Q1: I have felt cheerful and in good spirits	Q2: I have felt calm and relaxed	Q3: I have felt active and vigorous	Q4: I woke up feeling fresh and rested	Q5: My day has been filled with things that interest me	Score
Day of recording		P=.5	P=.68	P=.68	P=.48	P=.03	P=.64
	Slope (per unit)	−0.00	−0.00	0	0.01	−0.01	−0.00
Day of week		P=.01	P=.09	P=.37	P=.001	P=.02	P=.003
	Sunday	3.58	3.52	2.9	2.99	3.23	3.24
	Monday	3.49	3.34	2.82	2.87	3.1	3.12
	Tuesday	3.2	3.25	2.62	2.49	2.99	2.91
	Wednesday	3.47	3.29	2.74	2.67	3.14	3.06
	Thursday	3.45	3.32	2.85	2.85	3.2	3.13
	Friday	3.58	3.42	2.91	3.16	3.13	3.24
	Saturday	3.88	3.69	3.04	3.31	3.61	3.51
Age		P=.92	P=.98	P=.97	P=.78	P=.55	P=.86
	Slope (per unit)	−0.01	−0.00	0	−0.02	−0.04	−0.01
Gender		P=.45	P=.46	P=.93	P=.89	P=.67	P=.73
	Female	3.6	3.48	2.86	2.93	3.24	3.22
	Male	3.35	3.22	2.78	2.83	3.13	3.06
Entry pathway		P=.39	P=.14	P=.18	P=.68	P=.32	P=.28
	Health science first year program	3.56	3.51	2.96	2.93	3.26	3.25
	Other	3.42	3.07	2.44	2.8	3.02	2.95
Prioritized ethnicity		P=.51	P=.3	P=.28	P=.33	P=.99	P=.48
	Māori	3.77	3.67	2.93	3.12	3.3	3.36
	European	3.27	3.09	2.55	2.56	3.16	2.93
	Other	3.66	3.62	3.2	3.2	3.16	3.37
Type of day		P=.008	P=.006	P=.26	P<.001	P=.002	P<.001
	Day off	3.79	3.65	2.91	3.36	3.48	3.44
	Regular day	3.38	3.28	2.74	2.66	3.02	3.01
Location		P=.87	P=.36	P=.56	P=.02	P=.21	P=.74
	Dunedin	3.44	3.33	2.79	2.76	3.09	3.08
	Outside Dunedin	3.1	3.02	2.52	2.17	2.71	2.7
Run (verbatim)		P<.001	P=.07	P<.001	P<.001	P<.001	P<.001
	Other	3.73	4	3.73	3.36	4.09	3.78
	General Practice	4.45	4.13	3.92	3.73	3.88	4.02
	Psychological Medicine	2.93	2.86	2.33	2.17	2.86	2.63
	Surgery	3.61	3.58	2.72	2.75	2.99	3.13
	Whole class learning week	3	2.52	2.33	2.81	2.48	2.63
	Women and children’s health
