# Supplementary material for: Self-Reflected Well-Being via a Smartphone App in Clinical Medical Students: Feasibility Study
Source: JMIR Med Educ. 2018 Mar 7;4(1):e7. doi: 10.2196/mededu.9128 (PMC5863013; doi:10.2196/mededu.9128)
Supplement: Multimedia Appendix 2 [file mededu_v4i1e7_app2.xlsx]

## Sheet: Sheet1
Multimedia Appendix 2. Experiential predictors of well-being scores.
Predictor	Q1: have felt cheerful and in good spirits	Q2: I have felt calm and relaxed	Q3: I have felt active and vigorous	Q4: I woke up feeling fresh and rested	Q5: My day has been filled with things that interest me	Score
Felt I learned something new		P<.001	P<.001	P<.001	P=.01	P<.001	P<.001
	None	3.35	3.26	2.61	2.69	2.91	2.96
	One or more	3.71	3.57	3.09	3.13	3.53	3.41
Felt I was treated unfairly		P=.01	P=.01	P=.11	P=.62	P=.03	P=.02
	None	3.54	3.42	2.85	2.9	3.22	3.19
	One or more	2.67	2.44	2.33	2.78	2.44	2.53
Engaged in a hobby, sport, or social activity		P<.001	P<.001	P<.001	P<.001	P<.001	P<.001
	None	3.31	3.21	2.6	2.6	2.9	2.92
	One or more	3.76	3.63	3.1	3.24	3.54	3.45
Felt confident about my knowledge or skills		P<.001	P<.001	P<.001	P<.001	P<.001	P<.001
	None	3.36	3.28	2.63	2.8	3.02	3.02
	One or more	3.95	3.74	3.4	3.17	3.7	3.59
Asked to do something I wasn’t comfortable with		P=.24	P=.03	P=.46	P=.02	P=.76	P=.1
	None	3.53	3.42	2.85	2.92	3.2	3.18
	One or more	3	2.56	2.33	1.78	3.44	2.62
Felt like I helped someone		P=.006	P=.002	P<.001	P=.185	P<.001	P<.001
	None	3.42	3.27	2.72	2.86	2.98	3.05
	One or more	3.76	3.7	3.1	2.99	3.7	3.45
Felt that I didn’t learn anything		P<.001	P<.001	P<.001	P<.001	P<.001	P<.001
	None	3.6	3.47	2.95	3.02	3.37	3.28
	One or more	2.89	2.87	2	1.98	1.94	2.34
Felt that I was bullied or harassed		P=.02	P=.005	P=.27	P=.82	P=.03	P=.06
	None	3.53	3.41	2.84	2.9	3.21	3.18
	One or more	2.67	2.33	2.67	3.67	2.33	2.73
Felt unsure of my knowledge or skills		P<.001	P<.001	P=.01	P=.01	P=.001	P<.001
	None	3.66	3.57	2.99	3.02	3.32	3.31
	One or more	3.12	2.92	2.39	2.54	2.87	2.77
One of my patients died or became seriously unwell		P=.61	P=.38	P=.35	P=.40	P=.54	P=.98
	None	3.52	3.4	2.84	2.91	3.2	3.17
	One or more	3.63	3.63	2.75	2.5	3.63	3.22
Received feedback I felt was not constructive or helpful		P<.001	P<.001	P<.001	P=.08	P<.001	P<.001
	None	3.56	3.45	2.88	2.92	3.25	3.21
	One or more	2.27	1.93	1.73	2.33	1.87	2.03
Received feedback that was constructive or helpful		P=.02	P=.04	P<.001	P=.04	P<.001	P<.001
	None	3.42	3.32	2.69	2.81	3.02	3.05
	One or more	3.85	3.69	3.32	3.18	3.8	3.57
Stress or worry about something outside of medical training		P<.001	P<.001	P=.01	P=.004	P=.001	P<.001
	None	3.67	3.55	2.94	3.01	3.28	3.29
	One or more	2.8	2.71	2.34	2.39	2.85	2.62
Worried about exams		P=.008	P<.001	P=.005	P=.02	P=.008	P=.001
	None	3.69	3.66	3.09	3.06	3.36	3.37
	One or more	3.16	2.84	2.28	2.55	2.86	2.74
